# Supplementary material for: Data used for detection and tracking of dynamic objects for visually impaired people
Source: Data Brief. 2019 Aug 21;26:104403. doi: 10.1016/j.dib.2019.104403 (PMC6728795; doi:10.1016/j.dib.2019.104403)
Supplement: Video 1 [file mmc2.zip]

Archive with 32 entries (31 files):
- Supplementary_images/
- Supplementary_images/1a.eps
- Supplementary_images/1b.eps
- Supplementary_images/1c.eps
- Supplementary_images/1d.eps
- Supplementary_images/2a.eps
- Supplementary_images/2b.eps
- Supplementary_images/2c.eps
- Supplementary_images/2d.eps
- Supplementary_images/2e.eps
- Supplementary_images/2f.eps
- Supplementary_images/3.pdf
- Supplementary_images/4a.eps
- Supplementary_images/4b.eps
- Supplementary_images/4c.eps
- Supplementary_images/4d.eps
- Supplementary_images/4e.eps
- Supplementary_images/4f.eps
- Supplementary_images/5a.eps
- Supplementary_images/5b.eps
- Supplementary_images/5c.eps
- Supplementary_images/5d.eps
- Supplementary_images/5e.eps
- Supplementary_images/5f.eps
- Supplementary_images/6a.eps
- Supplementary_images/6b.eps
- Supplementary_images/6c.eps
- Supplementary_images/6d.eps
- Supplementary_images/6e.eps
- Supplementary_images/6f.eps
- Supplementary_images/7.eps
- Supplementary_images/8.eps
