# Supplementary material for: Data used for detection and tracking of dynamic objects for visually impaired people
Source: Data Brief. 2019 Aug 21;26:104403. doi: 10.1016/j.dib.2019.104403 (PMC6728795; doi:10.1016/j.dib.2019.104403)
Supplement: Multimedia component 1 [file mmc1.xls]

## Sheet: A1-PR
Pattern Recognition (PR)		Detections			Avg
Environment_1_static sensor	Sequence	1	2	3
	Number of detections	23	20	18	20.3333
Environment_1_ moving sensor	Sequence	1	2	3
	Number of detections	19	21	18	19.3333
Environment_2_static sensor	Sequence	1	2	3
	Number of detections	14	12	13	13
Environment_2_moving sensor	Sequence	1	2	3
	Number of detections	15	12	14	13.6667
Pattern Recognition (PR)		Error detection			Avg
Environment_1_static sensor	Sequence	1	2	3
	Number (Error detection)	1	0	3	1.33333
Environment_1_ moving sensor	Sequence	1	2	3
	Number (Error detection)	0	3	0	1
Environment_2_static sensor	Sequence	1	2	3
	Number (Error detection)	0	1	0	0.333333
Environment_2_moving sensor	Sequence	1	2	3
	Number (Error detection)	1	0	0	0.333333
Pattern Recognition (PR)		Time (seconds)			Avg
Environment_1_static sensor	Sequence	1	2	3
	Time (seconds)	7	7	7	7
Environment_1_ moving sensor	Sequence	1	2	3
	Time (seconds)	7	7	7	7
Environment_2_static sensor	Sequence	1	2	3
	Time (seconds)	5	5	5	5
Environment_2_moving sensor	Sequence	1	2	3
	Time (seconds)	5	5	5	5

## Sheet: A2-FOF
Farneback Optical Flow (FOF)		Detections			Avg
Environment_1_static sensor	Sequence	1	2	3
	Number of detections	23	20	24	22.3333
Environment_1_ moving sensor	Sequence	1	2	3
	Number of detections	17	22	22	20.3333
Environment_2_static sensor	Sequence	1	2	3
	Number of detections	15	16	15	15.3333
Environment_2_moving sensor	Sequence	1	2	3
	Number of detections	16	15	17	16
Farneback Optical Flow (FOF)		Error detection			Avg
Environment_1_static sensor	Sequence	1	2	3
	Number (Error detection)	3	5	2	3.33333
Environment_1_ moving sensor	Sequence	1	2	3
	Number (Error detection)	1	4	8	4.33333
Environment_2_static sensor	Sequence	1	2	3
	Number (Error detection)	1	1	0	0.666667
Environment_2_moving sensor	Sequence	1	2	3
	Number (Error detection)	3	0	2	1.66667
Farneback Optical Flow (FOF)		Time (seconds)			Avg
Environment_1_static sensor	Sequence	1	2	3
	Time (seconds)	9	8	8	8.33333
Environment_1_ moving sensor	Sequence	1	2	3
	Time (seconds)	7	7	7	7
Environment_2_static sensor	Sequence	1	2	3
	Time (seconds)	5	5	5	5
Environment_2_moving sensor	Sequence	1	2	3
	Time (seconds)	5	5	5	5

## Sheet: A3-BS
Background Subtraction (BS)		Detections			Avg
Environment_1_static sensor	Sequence	1	2	3
	Number of detections	25	28	24	25.6667
Environment_1_ moving sensor	Sequence	1	2	3
	Number of detections	23	28	24	25
Environment_2_static sensor	Sequence	1	2	3
	Number of detections	13	15	17	15
Environment_2_moving sensor	Sequence	1	2	3
	Number of detections	18	16	16	16.6667
Background Subtraction (BS)		Error detection			Avg
Environment_1_static sensor	Sequence	1	2	3
	Number (Error detection)	3	0	0	1
Environment_1_ moving sensor	Sequence	1	2	3
	Number (Error detection)	3	3	1	2.33333
Environment_2_static sensor	Sequence	1	2	3
	Number (Error detection)	2	0	0	0.666667
Environment_2_moving sensor	Sequence	1	2	3
	Number (Error detection)	2	1	1	1.33333
Background Subtraction (BS)		Time (seconds)			Avg
Environment_1_static sensor	Sequence	1	2	3
	Time (seconds)	9	9	7	8.33333
Environment_1_ moving sensor	Sequence	1	2	3
	Time (seconds)	7	6	6	6.33333
Environment_2_static sensor	Sequence	1	2	3
	Time (seconds)	5	5	5	5
Environment_2_moving sensor	Sequence	1	2	3
	Number of detections	6	5	5	5.33333

## Sheet: A4-CamShift
Continuously Adaptive Meanshift (CamShift)		Detections			Avg
Environment_1_static sensor	Sequence	1	2	3
	Number of detections	22	23	24	23
Environment_1_ moving sensor	Sequence	1	2	3
	Number of detections	22	20	18	20
Environment_2_static sensor	Sequence	1	2	3
	Number of detections	14	16	13	14.3333
Environment_2_moving sensor	Sequence	1	2	3
	Number of detections	14	15	15	14.6667
Continuously Adaptive Meanshift (CamShift)		Error detection			Avg
Environment_1_static sensor	Sequence	1	2	3
	Number (Error detection)	3	0	0	1
Environment_1_ moving sensor	Sequence	1	2	3
	Number (Error detection)	0	0	0	0
Environment_2_static sensor	Sequence	1	2	3
	Number (Error detection)	1	2	1	1.33333
Environment_2_moving sensor	Sequence	1	2	3
	Number (Error detection)	0	1	2	1
Continuously Adaptive Meanshift (CamShift)		Time (seconds)			Avg
Environment_1_static sensor	Sequence	1	2	3
	Time (seconds)	7	7	6	6.66667
Environment_1_ moving sensor	Sequence	1	2	3
	Time (seconds)	6.5	7	6	6.5
Environment_2_static sensor	Sequence	1	2	3
	Time (seconds)	5	5	5	5
Environment_2_moving sensor	Sequence	1	2	3
	Number of detections	5	5	5	5

## Sheet: SpD and Effectiveness
	Speed of Detection	Effectiveness
Pattern Recognition (PR)	2.90476	93.4426
Farneback Optical Flow (FOF)	2.68	85.0746
Background Subtraction (BS)	3.08	96.1039
Continuously Adaptive Meanshift (CamShift)	3.45	95.6522
Pattern Recognition (PR)	2.7619	94.8276
Farneback Optical Flow (FOF)	2.90476	78.6885
Background Subtraction (BS)	3.94737	90.6667
Continuously Adaptive Meanshift (CamShift)	3.07692	100
Pattern Recognition (PR)	2.6	97.4359
Farneback Optical Flow (FOF)	3.06667	95.6522
Background Subtraction (BS)	3	95.5556
Continuously Adaptive Meanshift (CamShift)	2.86667	90.6977
Pattern Recognition (PR)	2.73333	97.561
Farneback Optical Flow (FOF)	3.2	89.5833
Background Subtraction (BS)	3.125	92
Continuously Adaptive Meanshift (CamShift)	2.93333	93.1818
	AVG - Speed of Detection
Pattern Recognition (PR)	2.75
Farneback Optical Flow (FOF)	2.96286
Background Subtraction (BS)	3.28809
Continuously Adaptive Meanshift (CamShift)	3.08173
	AVG – Effectiveness
Pattern Recognition (PR)	95.8168
Farneback Optical Flow (FOF)	87.2497
Background Subtraction (BS)	93.5815
Continuously Adaptive Meanshift (CamShift)	94.8829
